# Supplementary material for: Oocyte-Specific Knockout of Histone Lysine Demethylase KDM2a Compromises Fertility by Blocking the Development of Follicles and Oocytes
Source: Int J Mol Sci. 2022 Oct 9;23(19):12008. doi: 10.3390/ijms231912008 (PMC9570323; doi:10.3390/ijms231912008)
Supplement: Supplementary file 1 [file ijms-23-12008-s001.zip]

Archive with 1 entries (1 files):
- ijms-1934578-supplementary.pdf
